# Supplementary material for: The rubber hand illusion is accompanied by a distributed reduction of alpha and beta power in the EEG
Source: PLoS One. 2022 Jul 29;17(7):e0271659. doi: 10.1371/journal.pone.0271659 (PMC9337658; doi:10.1371/journal.pone.0271659)
Supplement: S1 Appendix — (ZIP) [file pone.0271659.s001.zip]

Archive with 24 entries (19 files):
- FigureScript_SciortinoAndKayser/
- FigureScript_SciortinoAndKayser/Figure_2_ConditionsSpectra/
- FigureScript_SciortinoAndKayser/Figure_3_SpectraDifferences/
- FigureScript_SciortinoAndKayser/Figure_4_PowerChanges_IllusionOnset/
- FigureScript_SciortinoAndKayser/Figure_5_Lateralization/
- FigureScript_SciortinoAndKayser/Figure_2_ConditionsSpectra/fax.mat
- FigureScript_SciortinoAndKayser/Figure_2_ConditionsSpectra/Figure_02_ConditionsSpectra.m
- FigureScript_SciortinoAndKayser/Figure_2_ConditionsSpectra/tmp.mat
- FigureScript_SciortinoAndKayser/Figure_3_SpectraDifferences/Delta.mat
- FigureScript_SciortinoAndKayser/Figure_3_SpectraDifferences/fax.mat
- FigureScript_SciortinoAndKayser/Figure_3_SpectraDifferences/Figure_3_SpectraDifferences.m
- FigureScript_SciortinoAndKayser/Figure_3_SpectraDifferences/NegClus.mat
- FigureScript_SciortinoAndKayser/Figure_3_SpectraDifferences/PS_02_OnlineClusterStat.asv
- FigureScript_SciortinoAndKayser/Figure_3_SpectraDifferences/Tmap.mat
- FigureScript_SciortinoAndKayser/Figure_4_PowerChanges_IllusionOnset/Delta.mat
- FigureScript_SciortinoAndKayser/Figure_4_PowerChanges_IllusionOnset/fax.mat
- FigureScript_SciortinoAndKayser/Figure_4_PowerChanges_IllusionOnset/Figure_4_PowerChanges_IllusionOnset.m
- FigureScript_SciortinoAndKayser/Figure_4_PowerChanges_IllusionOnset/NegClus.mat
- FigureScript_SciortinoAndKayser/Figure_4_PowerChanges_IllusionOnset/PS_02_WithinIllusion_Online.asv
- FigureScript_SciortinoAndKayser/Figure_4_PowerChanges_IllusionOnset/Tmap.mat
- FigureScript_SciortinoAndKayser/Figure_5_Lateralization/ckboxplotcompact.m
- FigureScript_SciortinoAndKayser/Figure_5_Lateralization/Delta.mat
- FigureScript_SciortinoAndKayser/Figure_5_Lateralization/fax.mat
- FigureScript_SciortinoAndKayser/Figure_5_Lateralization/Figure_5_Lateralization.m
